# Supplementary material for: The periplasmic protein HslJ is the first-line of defense against oxidative stress in Acinetobacter baumannii
Source: Biol Res. 2025 Jan 10;58:2. doi: 10.1186/s40659-025-00584-8 (PMC11724541; doi:10.1186/s40659-025-00584-8)
Supplement: Supplementary file 4 — Supplementary Material 4 [file 40659_2025_584_MOESM4_ESM.xlsx]

## Sheet: Consensus
Gene locus	5'
A1S_1458	5'	g	c	c	c	g	t	t	t	-	-	-	-	-	-	-	-	-	-	-	-	-	-	-	t	g	a	t	g	g	t	a	a	c	a	a	t	a	c	a	c	g	t	c	g	t	c	c	a
A1S_3047	5'	g	c	t	g	a	t	g	a	t	c	g	t	g	c	c	t	t	-	-	-	-	-	-	-	-	-	-	-	-	-	-	-	-	-	-	-	-	-	-	-	-	g	c	g	a	g	a	a
A1S_1459	5'	-	-	-	-	-	-	-	-	-	-	-	-	-	-	-	-	-	-	-	-	-	-	-	-	-	c	t	g	c	a	a	t	c	t	a	t	g	c	g	g	c	a	c	g	-	t	a	a
A1S_1200	5'	g	g	t	g	g	t	g	g	a	c	c	t	g	c	a	g	g	t	g	c	a	a	c	a	g	c	t	g	c	a	a	t	c	t	a	t	g	c	g	g	c	a	c	g	t	a	a	a
A1S_2959	5'	g	g	c	a	a	t	g	c	-	-	-	-	-	-	-	-	-	c	c	a	t	a	c	t	t	c	a	-	t	c	c	c	t	a	t	t	a	a	t	g	a	a	t	t	a	c	a	g
A1S_1528	5'	g	c	c	-	a	t	-	-	-	-	-	-	-	-	-	-	t	c	a	t	c	t	g	a	a	t	t	-	t	t	c	c	t	c	t	a	a	a	a	a	a	t	g	g	g	c	a	a
A1S_1460	5'	g	c	a	a	t	t	-	-	-	-	-	-	-	-	-	-	g	a	c	c	t	t	-	-	g	c	a	g	g	t	a	t	t	g	t	t	g	a	g	c	a	t	g	t	-	-	-	-
A1S_2960	5'	-	-	-	-	-	-	-	-	-	-	-	-	-	-	-	-	a	a	g	c	a	a	-	a	g	c	a	-	t	c	t	c	t	t	t	g	c	t	a	a	a	a	g	c	c	c	a	a
A1S_2533	5'	g	a	a	a	c	t	t	g	t	c	-	-	-	-	-	-	a	c	c	a	t	t	g	a	t	a	a	-	a	g	a	g	t	t	t	g	g	c	g	g	a	t	g	g	a	c	a	a
A1S_2665	5'	a	g	c	t	t	a	-	-	-	-	a	a	t	a	a	t	t	g	a	t	t	g	t	t	t	a	a	a	a	a	a	t	a	t	t	c	-	a	a	a	a	-	-	-	-	-	-	a
A1S_1201	5'	g	c	a	c	t	t	t	t	g	c	-	-	a	c	t	t	t	c	t	t	a	a	c	t	t	a	c	-	g	c	g	t	t	g	t	t	g	c	a	a	a	c	c	a	a	c	a	t
ABUW_2868	5'	g	a	a	a	a	t	t	a	g	a	a	t	a	a	t	t	t	a	c	a	a	a	c	t	t	a	t	-	a	c	a	t	t	t	t	a	a	a	a	a	a	c	g	a	-	-	-	a
A1S_0804	5'	c	a	c	a	c	t	t	c	-	-	-	-	-	-	-	-	a	c	c	c	a	t	-	a	a	a	t	-	c	c	a	t	t	a	t	g	c	a	a	t	a	t	a	a	-	-	-	t
A1S_3046	5'	a	t	a	g	g	t	a	t	-	-	-	-	-	-	-	-	t	t	g	c	a	t	-	-	t	a	a	-	t	t	a	t	g	a	t	t	a	a	g	-	a	t	c	c	-	-	-	-
A1S_2863	5'	a	t	a	t	g	t	t	t	-	-	-	-	-	-	-	-	t	g	g	t	c	a	-	-	t	a	t	-	a	t	a	t	t	t	a	c	a	c	t	t	a	t	a	t	-	-	-	a
A1S_2531	5'	g	a	a	a	c	t	t	t	-	-	-	-	-	-	-	-	t	g	a	a	a	c	-	-	t	t	g	-	t	t	a	t	a	t	a	t	c	a	a	g	a	t	t	t	-	-	-	-
A1S_1647	5'	t	a	a	t	a	t	t	a	-	-	-	-	-	-	-	-	t	t	c	t	t	a	-	-	g	c	c	-	t	t	a	c	a	t	t	g	g	c	t	g	a	g	t	a	-	-	-	g
																																A	T	T	T	T	T	A/g	A/c	A/g	G/a/c	A/c/g	T/a/c	C/g/t	G/a/t	a/t	C	A	A
																			Acinetobacter oleivorans													A	T	T	t	a/g	a	T	a	A	t	c	C	g/a	A	T
																			Shin, B., Park, C., & Park, W. (2020). OxyR-controlled surface polysaccharide production and biofilm formation in Acinetobacter oleivorans DR1. Applied microbiology and biotechnology, 104, 1259-1271.
																			E. coli													G	G	n	n	n	n	A	n	C	T	A	T	n	n	n	n	n	n
																			Toledano, M. B., Kullik, I., Trinh, F., Baird, P. T., Schneider, T. D., & Storz, G. (1994). Redox-dependent shift of OxyR-DNA contacts along an extended DNA-binding site: a mechanism for differential promoter selection. Cell, 78(5), 897-909.
[truncated: 16 more columns]
